# Supplementary material for: Age and extraversion differences in heart rate reactivity during working memory tasks
Source: PLoS One. 2021 Jan 22;16(1):e0245539. doi: 10.1371/journal.pone.0245539 (PMC7822317; doi:10.1371/journal.pone.0245539)
Supplement: S1 File — The compressed file contains HR data from both WM tasks. (CSV) [file pone.0245539.s001.csv]

ID	AGE	BLDPRES	BDS	EXTRAV	HRBASE	HR_MEAN	cquint
100	20	0	3	4	90.7	89.68984485	0
100	20	0	3	4	90.7	88.89660085	1
100	20	0	3	4	90.7	82.87739069	2
100	20	0	3	4	90.7	82.53719323	3
100	20	0	3	4	90.7	87.68380282	4
101	21	0	5	2.8	96.95	100.0022807	0
101	21	0	5	2.8	96.95	79.43451356	1
101	21	0	5	2.8	96.95	98.61095694	2
101	21	0	5	2.8	96.95	80.18341308	3
101	21	0	5	2.8	96.95	89.48022293	4
102	18	0	6	4	81.7	83.07453461	0
102	18	0	6	4	81.7	70.73799523	1
102	18	0	6	4	81.7	73.73618138	2
102	18	0	6	4	81.7	63.53212411	3
102	18	0	6	4	81.7	69.96897862	4
103	20	0	8	3.4	65.25	76.26506122	0
103	20	0	8	3.4	65.25	63.73263265	1
103	20	0	8	3.4	65.25	57.62546939	2
103	20	0	8	3.4	65.25	64.41253061	3
103	20	0	8	3.4	65.25	60.1671312	4
105	21	0	4	3	104.8	102.71854264	0
105	21	0	4	3	104.8	107.30134884	1
105	21	0	4	3	104.8	105.13503876	2
105	21	0	4	3	104.8	103.20962791	3
105	21	0	4	3	104.8	92.31731481	4
106	19	0	4	3	64.65	67.10598739	0
106	19	0	4	3	64.65	53.73210084	1
106	19	0	4	3	64.65	58.93615546	2
106	19	0	4	3	64.65	65.52220588	3
106	19	0	4	3	64.65	79.85908142	4
107	21	0	4	4	72.3	70.71341186	0
107	21	0	4	4	72.3	63.18748172	1
107	21	0	4	4	72.3	60.71146223	2
107	21	0	4	4	72.3	62.00372055	3
107	21	0	4	4	72.3	65.95245329	4
108	20	0	8	4	92.65	93.91304564	0
108	20	0	8	4	92.65	86.35141079	1
108	20	0	8	4	92.65	84.03511203	2
108	20	0	8	4	92.65	97.12813278	3
108	20	0	8	4	92.65	91.1918957	4
109	23	0	6	3.8	74.1	85.64202346	0
109	23	0	6	3.8	74.1	86.26256598	1
109	23	0	6	3.8	74.1	77.41878299	2
109	23	0	6	3.8	74.1	74.25517595	3
109	23	0	6	3.8	74.1	76.63945906	4
110	19	0	7	3.8	78.8	73.64183272	0
110	19	0	7	3.8	78.8	73.25341943	1
110	19	0	7	3.8	78.8	68.26910209	2
110	19	0	7	3.8	78.8	74.45134071	3
110	19	0	7	3.8	78.8	75.0347858	4
111	21	0	5	3.2	59.7	61.50404232	0
111	21	0	5	3.2	59.7	61.63744989	1
111	21	0	5	3.2	59.7	59.60491091	2
111	21	0	5	3.2	59.7	58.60299555	3
111	21	0	5	3.2	59.7	59.30277283	4
112	19	0	5	3.2	72.65	65.21505338	0
112	19	0	5	3.2	72.65	57.63838078	1
112	19	0	5	3.2	72.65	67.04346085	2
112	19	0	5	3.2	72.65	62.69209075	3
112	19	0	5	3.2	72.65	64.62718085	4
113	20	0	5	3.6	86.85	88.51312303	0
113	20	0	5	3.6	86.85	85.56728707	1
113	20	0	5	3.6	86.85	85.66566246	2
113	20	0	5	3.6	86.85	86.75135647	3
113	20	0	5	3.6	86.85	81.1557571	4
114	22	0	5	3	80.35	81.28783939	0
114	22	0	5	3	80.35	79.70130019	1
114	22	0	5	3	80.35	78.86189293	2
114	22	0	5	3	80.35	73.63554493	3
114	22	0	5	3	80.35	78.7956979	4
115	20	0	5		82.8	84.21584071	0
115	20	0	5		82.8	105.55384071	1
115	20	0	5		82.8	74.76628319	2
115	20	0	5		82.8	76.45989381	3
115	20	0	5		82.8	89.33567901	4
116	20	0	6	3.8	74.65	76.86618182	0
116	20	0	6	3.8	74.65	79.60802273	1
116	20	0	6	3.8	74.65	78.31890909	2
116	20	0	6	3.8	74.65	75.36397727	3
116	20	0	6	3.8	74.65	72.44747178	4
117	21	0	5	3.4	75.25	67.47567347	0
117	21	0	5	3.4	75.25	71.22706122	1
117	21	0	5	3.4	75.25	68.80107483	2
117	21	0	5	3.4	75.25	69.49087075	3
117	21	0	5	3.4	75.25	71.83338753	4
119	19	0	8	3.8	82.05	78.81763478	0
119	19	0	8	3.8	82.05	75.60667826	1
119	19	0	8	3.8	82.05	75.79796522	2
119	19	0	8	3.8	82.05	83.9101913	3
119	19	0	8	3.8	82.05	92.09886957	4
120	20		6	4	95.5	80.26645858	0
120	20		6	4	95.5	96.0309964	1
120	20		6	4	95.5	74.01608643	2
120	20		6	4	95.5	83.02909964	3
120	20		6	4	95.5	84.71188249	4
121	19	0	7	4	80.8	70.87126179	0
121	19	0	7	4	80.8	81.88306604	1
121	19	0	7	4	80.8	81.09645047	2
121	19	0	7	4	80.8	77.69116745	3
121	19	0	7	4	80.8	83.87602353	4
122	19	0	5	3.6	92.4	83.3111911	0
122	19	0	5	3.6	92.4	85.49319372	1
122	19	0	5	3.6	92.4	83.18331152	2
122	19	0	5	3.6	92.4	85.51438482	3
122	19	0	5	3.6	92.4	85.0764183	4
123	18	0	6	3.2	86.6	87.58076067	0
123	18	0	6	3.2	86.6	86.44636364	1
123	18	0	6	3.2	86.6	81.27270872	2
123	18	0	6	3.2	86.6	86.42654917	3
123	18	0	6	3.2	86.6	81.62813309	4
124	19	0	7	3.8	76.5	71.87929955	0
124	19	0	7	3.8	76.5	72.00931446	1
124	19	0	7	3.8	76.5	70.47199702	2
124	19	0	7	3.8	76.5	79.55605067	3
124	19	0	7	3.8	76.5	73.91661699	4
125	19	0	6	3.2	84.9	84.67154916	0
125	19	0	6	3.2	84.9	91.05036743	1
125	19	0	6	3.2	84.9	81.2482423	2
125	19	0	6	3.2	84.9	79.63637537	3
125	19	0	6	3.2	84.9	77.85177403	4
126	19	0	5	3.6	86.05	89.76171278	0
126	19	0	5	3.6	86.05	88.76766798	1
126	19	0	5	3.6	86.05	81.86549407	2
126	19	0	5	3.6	86.05	77.4455863	3
126	19	0	5	3.6	86.05	80.15979003	4
127	19	0	5	3	85.85	85.25263838	0
127	19	0	5	3	85.85	94.37662362	1
127	19	0	5	3	85.85	68.78476015	2
127	19	0	5	3	85.85	82.90911439	3
127	19	0	5	3	85.85	84.98126606	4
129	19	0	3	2.4	90.15	88.35800251	0
129	19	0	3	2.4	90.15	89.15928392	1
129	19	0	3	2.4	90.15	76.70727387	2
129	19	0	3	2.4	90.15	75.32232412	3
129	19	0	3	2.4	90.15	79.028398	4
130	19	0	6	3.6	74.7	53.83117958	0
130	19	0	6	3.6	74.7	66.57629401	1
130	19	0	6	3.6	74.7	67.09820423	2
130	19	0	6	3.6	74.7	70.8747007	3
130	19	0	6	3.6	74.7	75.40467076	4
131	19	0	7	4	75.05	69.04871369	0
131	19	0	7	4	75.05	76.1296888	1
131	19	0	7	4	75.05	80.93058091	2
131	19	0	7	4	75.05	76.701639	3
131	19	0	7	4	75.05	73.9489834	4
132	66	1	8	4	75.35	79.96996783	0
132	66	1	8	4	75.35	77.52207721	1
132	66	1	8	4	75.35	75.80174173	2
132	66	1	8	4	75.35	63.24396599	3
132	66	1	8	4	75.35	69.41056933	4
133	63	0	6	2	71.3	65.7013444	0
133	63	0	6	2	71.3	71.1020332	1
133	63	0	6	2	71.3	68.953361	2
133	63	0	6	2	71.3	78.84671369	3
133	63	0	6	2	71.3	66.92511185	4
134	65	0	5	2.2	71.55	51.83832484	0
134	65	0	5	2.2	71.55	64.01427389	1
134	65	0	5	2.2	71.55	59.03986624	2
134	65	0	5	2.2	71.55	64.90410828	3
134	65	0	5	2.2	71.55	85.55425207	4
136	80	1	5	3	63.8	61.98331584	0
136	80	1	5	3	63.8	61.6436149	1
136	80	1	5	3	63.8	58.94133788	2
136	80	1	5	3	63.8	62.01194648	3
136	80	1	5	3	63.8	62.54441763	4
137	68	0	5	3.2	83.6	84.41711676	0
137	68	0	5	3.2	83.6	84.58694996	1
137	68	0	5	3.2	83.6	85.13922955	2
137	68	0	5	3.2	83.6	84.99694996	3
137	68	0	5	3.2	83.6	84.19136975	4
138	81	1	5	2.4	68.7	64.65213575	0
138	81	1	5	2.4	68.7	70.98935581	1
138	81	1	5	2.4	68.7	66.19805447	2
138	81	1	5	2.4	68.7	82.28577605	3
138	81	1	5	2.4	68.7	69.63072971	4
139	76	0	4	4	90.05	83.4655351	0
139	76	0	4	4	90.05	83.29054085	1
139	76	0	4	4	90.05	83.20591484	2
139	76	0	4	4	90.05	86.34952819	3
139	76	0	4	4	90.05	86.86199079	4
140	68	0	7	3.6	68.15	61.89867701	0
140	68	0	7	3.6	68.15	65.82501109	1
140	68	0	7	3.6	68.15	64.30556541	2
140	68	0	7	3.6	68.15	61.49856615	3
140	68	0	7	3.6	68.15	65.02139381	4
141	80	1	4	3.6	64.2	67.51061466	0
141	80	1	4	3.6	64.2	45.32580378	1
141	80	1	4	3.6	64.2	60.04140071	2
141	80	1	4	3.6	64.2	73.05134752	3
141	80	1	4	3.6	64.2	73.80017109	4
142	66	0	4	3.4	77.65	78.76655052	0
142	66	0	4	3.4	77.65	79.67887631	1
142	66	0	4	3.4	77.65	79.2450392	2
142	66	0	4	3.4	77.65	75.81841028	3
142	66	0	4	3.4	77.65	78.114101	4
143	64	0	6	4	93.05	89.41840491	0
143	64	0	6	4	93.05	82.46666082	1
143	64	0	6	4	93.05	82.2738475	2
143	64	0	6	4	93.05	85.10640666	3
143	64	0	6	4	93.05	87.22558079	4
146	60	1	6	4	80.7	77.13433831	0
146	60	1	6	4	80.7	77.63654726	1
146	60	1	6	4	80.7	78.25707463	2
146	60	1	6	4	80.7	77.63484577	3
146	60	1	6	4	80.7	77.23555005	4
147						75.30705763	0
147						57.90294237	1
147						71.76722952	2
147						67.97598584	3
147						82.3820728	4
148	73	1	4	3.4	93.05	92.33661184	0
148	73	1	4	3.4	93.05	88.39164474	1
148	73	1	4	3.4	93.05	91.70880482	2
148	73	1	4	3.4	93.05	90.49429276	3
148	73	1	4	3.4	93.05	91.68331873	4
149	79	0	5	3.8	66.4	64.50610682	0
149	79	0	5	3.8	66.4	70.99151929	1
149	79	0	5	3.8	66.4	75.70907418	2
149	79	0	5	3.8	66.4	65.26356677	3
149	79	0	5	3.8	66.4	73.06265282	4
150						103.74984222	0
150						66.58538629	1
150						81.13750272	2
150						78.51913493	3
150						67.85108035	4
151	64	0	6	2.2	57.95	61.33600911	0
151	64	0	6	2.2	57.95	59.24259766	1
151	64	0	6	2.2	57.95	58.66957031	2
151	64	0	6	2.2	57.95	59.11297526	3
151	64	0	6	2.2	57.95	57.58593628	4
152	83	0	6	3.4	62.6	73.91186335	0
152	83	0	6	3.4	62.6	67.18973381	1
152	83	0	6	3.4	62.6	76.4123425	2
152	83	0	6	3.4	62.6	55.22955634	3
152	83	0	6	3.4	62.6	60.2847038	4
153	74	1	5	2.8	75	72.68076527	0
153	74	1	5	2.8	75	73.20111254	1
153	74	1	5	2.8	75	68.59855949	2
153	74	1	5	2.8	75	76.77693248	3
153	74	1	5	2.8	75	59.93655548	4
154	85	1	6	2.6	60.2	67.65622244	0
154	85	1	6	2.6	60.2	69.15358581	1
154	85	1	6	2.6	60.2	82.10765101	2
154	85	1	6	2.6	60.2	66.60237776	3
154	85	1	6	2.6	60.2	53.24062082	4
155	68	0	7	3.4	82.55	89.64856334	0
155	68	0	7	3.4	82.55	87.50680821	1
155	68	0	7	3.4	82.55	84.96292286	2
155	68	0	7	3.4	82.55	83.14886766	3
155	68	0	7	3.4	82.55	85.82	4
156	65	0	6	3.6	100.3	101.73975728	0
156	65	0	6	3.6	100.3	98.66845631	1
156	65	0	6	3.6	100.3	99.02416505	2
156	65	0	6	3.6	100.3	99.9754466	3
156	65	0	6	3.6	100.3	99.09167311	4
157	64	1	6	3.8	82.15	77.37691969	0
157	64	1	6	3.8	82.15	77.71475248	1
157	64	1	6	3.8	82.15	77.19173817	2
157	64	1	6	3.8	82.15	76.00812981	3
157	64	1	6	3.8	82.15	78.32464912	4
158	70	0	0	3.2	75.65	64.83136126	0
158	70	0	0	3.2	75.65	69.21955497	1
158	70	0	0	3.2	75.65	70.08612565	2
158	70	0	0	3.2	75.65	70.44728621	3
158	70	0	0	3.2	75.65	71.72982548	4
159	74	1	5	2.2	58.8	60.89974529	0
159	74	1	5	2.2	58.8	57.13143411	1
159	74	1	5	2.2	58.8	59.68526578	2
159	74	1	5	2.2	58.8	59.17350221	3
159	74	1	5	2.2	58.8	61.11154867	4
160	68	0	5	4	77.2	77.92025615	0
160	68	0	5	4	77.2	78.69120902	1
160	68	0	5	4	77.2	79.03206967	2
160	68	0	5	4	77.2	79.91630123	3
160	68	0	5	4	77.2	80.34221655	4
161	72	0	5	4	66.65	68.1322239	0
161	72	0	5	4	66.65	66.60833585	1
161	72	0	5	4	66.65	67.00219365	2
161	72	0	5	4	66.65	67.72599092	3
161	72	0	5	4	66.65	68.45926792	4
162	71	1	4	4	70.85	72.02597087	0
162	71	1	4	4	70.85	77.78021238	1
162	71	1	4	4	70.85	63.99073422	2
162	71	1	4	4	70.85	52.62773665	3
162	71	1	4	4	70.85	64.09136364	4
163	81	0	4	3.8	55.1	59.42186627	0
163	81	0	4	3.8	55.1	27.9450499	1
163	81	0	4	3.8	55.1	57.92979042	2
163	81	0	4	3.8	55.1	65.97522954	3
163	81	0	4	3.8	55.1	70.9389662	4
164	68	0	6	3	79.45	64.34027523	0
164	68	0	6	3	79.45	79.59169725	1
164	68	0	6	3	79.45	83.03396024	2
164	68	0	6	3	79.45	76.79561162	3
164	68	0	6	3	79.45	63.35474046	4
165	72	1	4	3	67.15	76.00192308	0
165	72	1	4	3	67.15	65.03241565	1
165	72	1	4	3	67.15	64.35182861	2
165	72	1	4	3	67.15	65.89569501	3
165	72	1	4	3	67.15	70.96462938	4
166	70	0	4	3.6	73.95	70.04094906	0
166	70	0	4	3.6	73.95	58.82183531	1
166	70	0	4	3.6	73.95	69.33152128	2
166	70	0	4	3.6	73.95	67.74314027	3
166	70	0	4	3.6	73.95	66.83703833	4
