# Supplementary material for: Age and extraversion differences in heart rate reactivity during working memory tasks
Source: PLoS One. 2021 Jan 22;16(1):e0245539. doi: 10.1371/journal.pone.0245539 (PMC7822317; doi:10.1371/journal.pone.0245539)
Supplement: S2 File — (CSV) [file pone.0245539.s002.csv]

ID	AGE	BLDPRES	EXTRAV	HRBASE	NBACK	HR_MEAN	cquint
100	20	0	4	90.7	.0307515968854215	58.948529	0
100	20	0	4	90.7	.0307515968854215	72.50601132	1
100	20	0	4	90.7	.0307515968854215	77.29002829	2
100	20	0	4	90.7	.0307515968854215	78.54421499	3
100	20	0	4	90.7	.0307515968854215	46.30712676	4
101	21	0	2.8	96.95	.812068336723002	80.15674837	0
101	21	0	2.8	96.95	.812068336723002	93.24240196	1
101	21	0	2.8	96.95	.812068336723002	90.62119281	2
101	21	0	2.8	96.95	.812068336723002	89.98336601	3
101	21	0	2.8	96.95	.812068336723002	101.00704731	4
102	18	0	4	81.7	.482683027688717	82.04384926	0
102	18	0	4	81.7	.482683027688717	83.69640646	1
102	18	0	4	81.7	.482683027688717	89.35403769	2
102	18	0	4	81.7	.482683027688717	96.95882907	3
102	18	0	4	81.7	.482683027688717	80.52041611	4
103	20	0	3.4	65.25	.27584384042344	56.51563158	0
103	20	0	3.4	65.25	.27584384042344	90.75657895	1
103	20	0	3.4	65.25	.27584384042344	64.95631579	2
103	20	0	3.4	65.25	.27584384042344	66.90168421	3
103	20	0	3.4	65.25	.27584384042344	66.03535248	4
105	21	0	3	104.8	-.275613707537104	106.61770492	0
105	21	0	3	104.8	-.275613707537104	108.5736534	1
105	21	0	3	104.8	-.275613707537104	110.88266979	2
105	21	0	3	104.8	-.275613707537104	105.81227166	3
105	21	0	3	104.8	-.275613707537104	105.38461717	4
106	19	0	3	64.65	.704755266614972	61.66669841	0
106	19	0	3	64.65	.704755266614972	76.46444444	1
106	19	0	3	64.65	.704755266614972	56.75663492	2
106	19	0	3	64.65	.704755266614972	95.87606349	3
106	19	0	3	64.65	.704755266614972	43.84231379	4
107	21	0	4	72.3	.398389962192449	67.00733459	0
107	21	0	4	72.3	.398389962192449	61.56255198	1
107	21	0	4	72.3	.398389962192449	56.99638941	2
107	21	0	4	72.3	.398389962192449	61.55746692	3
107	21	0	4	72.3	.398389962192449	66.6156848	4
108	20	0	4	92.65		79.78493458	0
108	20	0	4	92.65		83.74088785	1
108	20	0	4	92.65		82.14484112	2
108	20	0	4	92.65		69.00151402	3
108	20	0	4	92.65		90.07312849	4
109	23	0	3.8	74.1	.298863845035202	74.71956284	0
109	23	0	3.8	74.1	.298863845035202	71.75336066	1
109	23	0	3.8	74.1	.298863845035202	78.65125683	2
109	23	0	3.8	74.1	.298863845035202	71.65057377	3
109	23	0	3.8	74.1	.298863845035202	80.8501084	4
110	19	0	3.8	78.8	1.0111205710375	65.98137157	0
110	19	0	3.8	78.8	1.0111205710375	74.66531172	1
110	19	0	3.8	78.8	1.0111205710375	59.15822943	2
110	19	0	3.8	78.8	1.0111205710375	92.82413965	3
110	19	0	3.8	78.8	1.0111205710375	71.52840399	4
111	21	0	3.2	59.7	.337116901307944	59.90867308	0
111	21	0	3.2	59.7	.337116901307944	58.00973077	1
111	21	0	3.2	59.7	.337116901307944	62.92419231	2
111	21	0	3.2	59.7	.337116901307944	92.61376923	3
111	21	0	3.2	59.7	.337116901307944	55.50680688	4
112	19	0	3.2	72.65		72.50256158	0
112	19	0	3.2	72.65		66.3691133	1
112	19	0	3.2	72.65		69.96864532	2
112	19	0	3.2	72.65		70.06172414	3
112	19	0	3.2	72.65		62.91779951	4
113	20	0	3.6	86.85	.520936083961458	78.9142471	0
113	20	0	3.6	86.85	.520936083961458	92.27889961	1
113	20	0	3.6	86.85	.520936083961458	109.69046332	2
113	20	0	3.6	86.85	.520936083961458	59.59171815	3
113	20	0	3.6	86.85	.520936083961458	78.33243295	4
114	22	0	3	80.35	.422985997918299	48.35131455	0
114	22	0	3	80.35	.422985997918299	81.28784038	1
114	22	0	3	80.35	.422985997918299	78.99800469	2
114	22	0	3	80.35	.422985997918299	79.88849765	3
114	22	0	3	80.35	.422985997918299	78.59519814	4
115	20	0		82.8	1.0111205710375	54.6557193	0
115	20	0		82.8	1.0111205710375	78.66431579	1
115	20	0		82.8	1.0111205710375	96.17235088	2
115	20	0		82.8	1.0111205710375	78.16936842	3
115	20	0		82.8	1.0111205710375	57.07632867	4
116	20	0	3.8	74.65		72.33567901	0
116	20	0	3.8	74.65		69.9655144	1
116	20	0	3.8	74.65		68.50662551	2
116	20	0	3.8	74.65		69.21135802	3
116	20	0	3.8	74.65		71.20349794	4
117	21	0	3.4	75.25	.766028327499476	44.10475836	0
117	21	0	3.4	75.25	.766028327499476	55.47113383	1
117	21	0	3.4	75.25	.766028327499476	67.26072491	2
117	21	0	3.4	75.25	.766028327499476	53.68351301	3
117	21	0	3.4	75.25	.766028327499476	62.12793358	4
119	19	0	3.8	82.05	.15329771865443	76.67780303	0
119	19	0	3.8	82.05	.15329771865443	74.53929293	1
119	19	0	3.8	82.05	.15329771865443	77.45626263	2
119	19	0	3.8	82.05	.15329771865443	78.02517677	3
119	19	0	3.8	82.05	.15329771865443	70.61065163	4
120	20		4	95.5	1.13366669280651	96.75437616	0
120	20		4	95.5	1.13366669280651	54.64625698	1
120	20		4	95.5	1.13366669280651	94.04703911	2
120	20		4	95.5	1.13366669280651	91.93901304	3
120	20		4	95.5	1.13366669280651	53.99657993	4
121	19	0	4	80.8	1.0111205710375	85.18725086	0
121	19	0	4	80.8	1.0111205710375	69.49082474	1
121	19	0	4	80.8	1.0111205710375	64.38379725	2
121	19	0	4	80.8	1.0111205710375	70.24012027	3
121	19	0	4	80.8	1.0111205710375	67.03921233	4
122	19	0	3.6	92.4	.543956088573221	95.18468872	0
122	19	0	3.6	92.4	.543956088573221	89.85326848	1
122	19	0	3.6	92.4	.543956088573221	80.8505642	2
122	19	0	3.6	92.4	.543956088573221	92.96768482	3
122	19	0	3.6	92.4	.543956088573221	97.27653101	4
123	18	0	3.2	86.6	.704755266614972	77.86866051	0
123	18	0	3.2	86.6	.704755266614972	86.72526559	1
123	18	0	3.2	86.6	.704755266614972	91.40461894	2
123	18	0	3.2	86.6	.704755266614972	62.4891224	3
123	18	0	3.2	86.6	.704755266614972	83.39714286	4
124	19	0	3.8	76.5	.344903854258727	68.8380429	0
124	19	0	3.8	76.5	.344903854258727	71.90546917	1
124	19	0	3.8	76.5	.344903854258727	75.61815013	2
124	19	0	3.8	76.5	.344903854258727	74.50705094	3
124	19	0	3.8	76.5	.344903854258727	73.56175532	4
125	19	0	3.2	84.9	.15329771865443	90.04195155	0
125	19	0	3.2	84.9	.15329771865443	78.50931359	1
125	19	0	3.2	84.9	.15329771865443	78.23820996	2
125	19	0	3.2	84.9	.15329771865443	76.23002692	3
125	19	0	3.2	84.9	.15329771865443	87.77892328	4
126	19	0	3.6	86.05	-.137493679866527	82.90928571	0
126	19	0	3.6	86.05	-.137493679866527	89.41849206	1
126	19	0	3.6	86.05	-.137493679866527	77.21293651	2
126	19	0	3.6	86.05	-.137493679866527	79.68894841	3
126	19	0	3.6	86.05	-.137493679866527	82.20245059	4
127	19	0	3	85.85	-.926256518414304	73.78938163	0
127	19	0	3	85.85	-.926256518414304	76.0085159	1
127	19	0	3	85.85	-.926256518414304	75.35621908	2
127	19	0	3	85.85	-.926256518414304	78.26287986	3
127	19	0	3	85.85	-.926256518414304	78.60432862	4
129	19	0	2.4	90.15	1.03414057564926	82.69055227	0
129	19	0	2.4	90.15	1.03414057564926	86.12773176	1
129	19	0	2.4	90.15	1.03414057564926	83.69891519	2
129	19	0	2.4	90.15	1.03414057564926	73.17072978	3
129	19	0	2.4	90.15	1.03414057564926	81.09433925	4
130	19	0	3.6	74.7	.704755266614972	84.43942238	0
130	19	0	3.6	74.7	.704755266614972	89.50310469	1
130	19	0	3.6	74.7	.704755266614972	75.32626354	2
130	19	0	3.6	74.7	.704755266614972	70.74386282	3
130	19	0	3.6	74.7	.704755266614972	64.31585278	4
131	19	0	4	75.05	1.13366669280651	85.74572727	0
131	19	0	4	75.05	1.13366669280651	86.09091919	1
131	19	0	4	75.05	1.13366669280651	75.07281818	2
131	19	0	4	75.05	1.13366669280651	76.70427273	3
131	19	0	4	75.05	1.13366669280651	62.21265594	4
132	66	1	4	75.35	.360136905919707	43.36933741	0
132	66	1	4	75.35	.360136905919707	57.25408767	1
132	66	1	4	75.35	.360136905919707	66.00978593	2
132	66	1	4	75.35	.360136905919707	67.90913354	3
132	66	1	4	75.35	.360136905919707	77.60966497	4
133	63	0	2	71.3	.115044662381688	67.0792086	0
133	63	0	2	71.3	.115044662381688	73.56753298	1
133	63	0	2	71.3	.115044662381688	73.59564729	2
133	63	0	2	71.3	.115044662381688	73.49500244	3
133	63	0	2	71.3	.115044662381688	57.80647489	4
134	65	0	2.2	71.55	.0307515968854215	52.34562988	0
134	65	0	2.2	71.55	.0307515968854215	76.42984392	1
134	65	0	2.2	71.55	.0307515968854215	64.07558528	2
134	65	0	2.2	71.55	.0307515968854215	64.02627648	3
134	65	0	2.2	71.55	.0307515968854215	70.04120824	4
136	80	1	3	63.8	-1.27866183206035	62.43469789	0
136	80	1	3	63.8	-1.27866183206035	63.29716767	1
136	80	1	3	63.8	-1.27866183206035	61.24654834	2
136	80	1	3	63.8	-1.27866183206035	59.98280211	3
136	80	1	3	63.8	-1.27866183206035	60.85885952	4
137	68	0	3.2	83.6	.092024657769926	73.08198804	0
137	68	0	3.2	83.6	.092024657769926	76.89524664	1
137	68	0	3.2	83.6	.092024657769926	77.40696562	2
137	68	0	3.2	83.6	.092024657769926	77.70556054	3
137	68	0	3.2	83.6	.092024657769926	78.97450893	4
138	81	1	2.4	68.7	-.957063475976847	66.73589629	0
138	81	1	2.4	68.7	-.957063475976847	61.22691421	1
138	81	1	2.4	68.7	-.957063475976847	67.47583867	2
138	81	1	2.4	68.7	-.957063475976847	65.72704866	3
138	81	1	2.4	68.7	-.957063475976847	53.23758466	4
139	76	0	4	90.05	-1.19436876656408	83.25509485	0
139	76	0	4	90.05	-1.19436876656408	81.40055556	1
139	76	0	4	90.05	-1.19436876656408	79.83657182	2
139	76	0	4	90.05	-1.19436876656408	79.6804878	3
139	76	0	4	90.05	-1.19436876656408	82.40859838	4
140	68	0	3.6	68.15	.827301388383981	58.97601233	0
140	68	0	3.6	68.15	.827301388383981	38.77767729	1
140	68	0	3.6	68.15	.827301388383981	44.40350462	2
140	68	0	3.6	68.15	.827301388383981	60.20160329	3
140	68	0	3.6	68.15	.827301388383981	63.02503582	4
141	80	1	3.6	64.2	-.405605928016307	57.69266791	0
141	80	1	3.6	64.2	-.405605928016307	58.06123134	1
141	80	1	3.6	64.2	-.405605928016307	82.86475746	2
141	80	1	3.6	64.2	-.405605928016307	66.01651119	3
141	80	1	3.6	64.2	-.405605928016307	72.82487896	4
142	66	0	3.4	77.65	-2.48820828960829	79.93346544	0
142	66	0	3.4	77.65	-2.48820828960829	71.74036866	1
142	66	0	3.4	77.65	-2.48820828960829	71.39001843	2
142	66	0	3.4	77.65	-2.48820828960829	74.07008295	3
142	66	0	3.4	77.65	-2.48820828960829	76.10685373	4
143	64	0	4	93.05	-.758011241662354	80.9688255	0
143	64	0	4	93.05	-.758011241662354	83.81328859	1
143	64	0	4	93.05	-.758011241662354	80.3498434	2
143	64	0	4	93.05	-.758011241662354	81.6353915	3
143	64	0	4	93.05	-.758011241662354	83.34928651	4
146	60	1	4	80.7	.283630793374223	81.81334207	0
146	60	1	4	80.7	.283630793374223	66.50580603	1
146	60	1	4	80.7	.283630793374223	80.52005242	2
146	60	1	4	80.7	.283630793374223	78.91469201	3
146	60	1	4	80.7	.283630793374223	71.8772751	4
148	73	1	3.4	93.05	-.581638157719039	84.07229752	0
148	73	1	3.4	93.05	-.581638157719039	90.5616281	1
148	73	1	3.4	93.05	-.581638157719039	82.76694215	2
148	73	1	3.4	93.05	-.581638157719039	95.81280992	3
148	73	1	3.4	93.05	-.581638157719039	83.23030478	4
149	79	0	3.8	66.4	-3.00885888000629	60.80823093	0
149	79	0	3.8	66.4	-3.00885888000629	67.1847603	1
149	79	0	3.8	66.4	-3.00885888000629	66.20943282	2
149	79	0	3.8	66.4	-3.00885888000629	54.83759622	3
149	79	0	3.8	66.4	-3.00885888000629	61.07412677	4
150						48.62098214	0
150						81.29598214	1
150						51.65375	2
150						59.32690476	3
150						101.95661765	4
151	64	0	2.2	57.95	.390943863482252	56.73422179	0
151	64	0	2.2	57.95	.390943863482252	56.61657588	1
151	64	0	2.2	57.95	.390943863482252	53.01628405	2
151	64	0	2.2	57.95	.390943863482252	54.26225681	3
151	64	0	2.2	57.95	.390943863482252	48.40818533	4
152	83	0	3.4	62.6	-1.05658959313409	68.36968803	0
152	83	0	3.4	62.6	-1.05658959313409	60.36821248	1
152	83	0	3.4	62.6	-1.05658959313409	65.68664418	2
152	83	0	3.4	62.6	-1.05658959313409	59.78096965	3
152	83	0	3.4	62.6	-1.05658959313409	65.43992437	4
153	74	1	2.8	75	-1.53120017430857	66.75085968	0
153	74	1	2.8	75	-1.53120017430857	72.98671937	1
153	74	1	2.8	75	-1.53120017430857	70.61729249	2
153	74	1	2.8	75	-1.53120017430857	70.41537549	3
153	74	1	2.8	75	-1.53120017430857	64.72676181	4
154	85	1	2.6	60.2	.344903854258727	65.03446154	0
154	85	1	2.6	60.2	.344903854258727	56.6406044	1
154	85	1	2.6	60.2	.344903854258727	64.62661538	2
154	85	1	2.6	60.2	.344903854258727	55.65627473	3
154	85	1	2.6	60.2	.344903854258727	58.63372119	4
155	68	0	3.4	82.55	.888574449268486	85.11377	0
155	68	0	3.4	82.55	.888574449268486	81.02268	1
155	68	0	3.4	82.55	.888574449268486	80.88022	2
155	68	0	3.4	82.55	.888574449268486	88.18741	3
155	68	0	3.4	82.55	.888574449268486	76.62079761	4
156	65	0	3.6	100.3	-.229573698313577	91.4657444	0
156	65	0	3.6	100.3	-.229573698313577	94.55158103	1
156	65	0	3.6	100.3	-.229573698313577	94.47086957	2
156	65	0	3.6	100.3	-.229573698313577	92.87598155	3
156	65	0	3.6	100.3	-.229573698313577	94.08664915	4
157	64	1	3.8	82.15	-.413392880967092	77.3310199	0
157	64	1	3.8	82.15	-.413392880967092	77.86977612	1
157	64	1	3.8	82.15	-.413392880967092	75.9200995	2
157	64	1	3.8	82.15	-.413392880967092	77.35189055	3
157	64	1	3.8	82.15	-.413392880967092	69.26359606	4
158	70	0	3.2	75.65	-2.16469304817012	58.51	0
158	70	0	3.2	75.65	-2.16469304817012	82.11036794	1
158	70	0	3.2	75.65	-2.16469304817012	73.42120894	2
158	70	0	3.2	75.65	-2.16469304817012	65.20801577	3
158	70	0	3.2	75.65	-2.16469304817012	55.04395806	4
159	74	1	2.2	58.8	.092024657769926	68.4886922	0
159	74	1	2.2	58.8	.092024657769926	60.57783237	1
159	74	1	2.2	58.8	.092024657769926	58.13696532	2
159	74	1	2.2	58.8	.092024657769926	61.42844653	3
159	74	1	2.2	58.8	.092024657769926	56.21006503	4
160	68	0	4	77.2	-.306079810859061	74.1380226	0
160	68	0	4	77.2	-.306079810859061	69.39700565	1
160	68	0	4	77.2	-.306079810859061	69.78307345	2
160	68	0	4	77.2	-.306079810859061	71.5299435	3
160	68	0	4	77.2	-.306079810859061	80.55260722	4
161	72	0	4	66.65	-.650698171554326	74.06052493	0
161	72	0	4	66.65	-.650698171554326	62.62435696	1
161	72	0	4	66.65	-.650698171554326	68.25291339	2
161	72	0	4	66.65	-.650698171554326	60.51454068	3
161	72	0	4	66.65	-.650698171554326	73.73659686	4
162	71	1	4	70.85	-.290846759198082	61.80818922	0
162	71	1	4	70.85	-.290846759198082	65.39033571	1
162	71	1	4	70.85	-.290846759198082	62.62725839	2
162	71	1	4	70.85	-.290846759198082	55.95438962	3
162	71	1	4	70.85	-.290846759198082	79.01257245	4
163	81	0	3.8	55.1		64.48169154	0
163	81	0	3.8	55.1		65.62300995	1
163	81	0	3.8	55.1		65.44844527	2
163	81	0	3.8	55.1		68.73920398	3
163	81	0	3.8	55.1		64.42251244	4
164	68	0	3	79.45	-.796264297935096	72.7823913	0
164	68	0	3	79.45	-.796264297935096	86.25044423	1
164	68	0	3	79.45	-.796264297935096	87.25803403	2
164	68	0	3	79.45	-.796264297935096	86.00978261	3
164	68	0	3	79.45	-.796264297935096	86.42550424	4
165	72	1	3	67.15	.199337727877956	84.51	0
165	72	1	3	67.15	.199337727877956	84.51	1
165	72	1	3	67.15	.199337727877956	84.51	2
165	72	1	3	67.15	.199337727877956	84.51	3
165	72	1	3	67.15	.199337727877956	84.51	4
166	70	0	3.6	73.95	.199337727877956	60.30477419	0
166	70	0	3.6	73.95	.199337727877956	48.92648387	1
166	70	0	3.6	73.95	.199337727877956	72.30124731	2
166	70	0	3.6	73.95	.199337727877956	67.91941935	3
166	70	0	3.6	73.95	.199337727877956	67.08784946	4
